# Supplementary material for: Global change factors differ in effect when acting alone and in a multi-factor background
Source: Nat Commun. 2026 Jan 9;17:425. doi: 10.1038/s41467-025-68155-9 (PMC12796432; doi:10.1038/s41467-025-68155-9)
Supplement: Supplementary file 4 — Source data [file 41467_2025_68155_MOESM4_ESM.xlsx]

## Sheet: All_Data
random_nr	treatments	Group	lv	FU	S	D	W	N	A	ace	gluco	phos	decomp	MWD	Waterdrop	WSA	EC	ph	N_	C_	P	C/N
1	microplastics	0	1	1	0	0	0	0	0	1.06108	2.19217	4.24569	0.177789	1.21632	0.5	34.4828	220.5	7.4	0.044	0.64	7.70173	14.5455
2	salinity	0	1	0	1	0	0	0	0	0.614273	1.84351	3.37679	0	0.839136	0.5	24.1379	2948	6.78	0.108	1.451	9.82538	13.4352
3	drought	all	5	1	1	0	1	1	1	0.262868	1.31503	2.512	0.0955951	1.49417	0.5	37.037	3456	7.1	0.041	0.548	10.4554	13.3659
4	salinity	0	1	0	1	0	0	0	0	0.693202	2.05078	3.0597	0.00230326	0.823077	0.5	33.3333	2987	7.01	0.039	0.583	8.53494	14.9487
5	warming	all	5	1	1	1	0	1	1	0.525049	1.77487	3.71584	0.0125137	0.7	14	32.2581	3566	7.13	0.06	0.93	9.27669	15.5
6	warming	all	5	1	1	1	0	1	1	0.576525	1.77762	5.42619	0.00110988	0.767355	6	36.6667	2020	7.19	0.047	0.698	9.3783	14.8511
7	control	0	0	0	0	0	0	0	0	0.488673	2.34042	5.28069	0.18098	0.840326	0.5	33.3333	294.7	7.38	0.118	1.715	10.3741	14.5339
8	warming	0	1	0	0	0	1	0	0	0.710361	2.11118	4.36923	0.394153	0.742181	0.5	46.6667	150.1	7.46	0.041	0.626	9.9778	15.2683
9	salinity	0	1	0	1	0	0	0	0	0.603292	1.68702	3.6225	0.0432879	0.964354	0.5	23.3333	1865	6.98	0.057	0.899	9.80506	15.7719
10	warming	all	5	1	1	1	0	1	1	0.201784	1.29032	1.80233	0.0450207	0.57937	6	34.4828	3535	7.26	0.052	0.723	10.0083	13.9038
11	Ndeposition	0	1	0	0	0	0	1	0	0.621823	2.78516	6.21274	0.272304	0.784674	0.5	37.931	180.7	7.02	0.085	1.278	11.9694	15.0353
12	Ndeposition	all	5	1	1	1	1	0	1	0.555248	2.22236	2.99655	0.0534366	0.530761	20	33.3333	3661	7.16	0.059	1.019	11.2479	17.2712
13	drought	0	1	0	0	1	0	0	0	0.552503	2.10843	4.20177	0.589275	0.622095	12	36.6667	167.9	7.32	0.06	0.843	10.181	14.05
14	warming	0	1	0	0	0	1	0	0	0.951952	2.8538	4.02332	0.273426	0.968211	0.5	50	127.8	6.91	0.083	1.491	9.70345	17.9639
15	surfactant	all	5	1	1	1	1	1	0	0.197666	0.923812	1.61839	0.0477026	0.865323	16	30	3536	7.09	0.05	0.75	8.76864	15
16	control	all	6	1	1	1	1	1	1	0.293067	1.20933	1.87233	0.0462144	0.882025	16	30	3606	6.71	0.049	0.778	10.5265	15.8776
17	Ndeposition	all	5	1	1	1	1	0	1	0.19492	1.07892	1.75428	0.0228786	0.645833	38	33.3333	3341	7.1	0.22	3.231	9.65265	14.6864
18	drought	all	5	1	1	0	1	1	1	0.590251	1.82566	3.14618	0.248516	0.925415	0.5	34.4828	3411	7.04	0.063	0.932	10.0083	14.7937
19	salinity	0	1	0	1	0	0	0	0	0.614273	1.54152	3.15716	0.000799361	1.03363	0.5	31.0345	2834	7.35	0.06	0.988	9.45959	16.4667
20	salinity	0	1	0	1	0	0	0	0	0.703497	1.35758	3.06931	0.00660793	0.873761	0.5	17.2414	2171	7.18	0.084	1.549	8.72799	18.4405
21	warming	all	5	1	1	1	0	1	1	0.389154	2.59024	3.2656	0.0359804	0.548307	6	30	3734	7.21	0.029	0.393	9.31733	13.5517
22	Ndeposition	0	1	0	0	0	0	1	0	0.979405	2.91968	5.65131	0.167551	1.17624	0.5	48.2759	190	7.55	0.06	0.972	9.23605	16.2
23	surfactant	0	1	0	0	0	0	0	1	0.619078	2.87851	6.40903	0.134158	1.14027	0.5	34.4828	154.2	7.34	0.072	1.038	10.4249	14.4167
24	surfactant	0	1	0	0	0	0	0	1	0.627314	3.75702	5.13244	0.115107	0.890858	0.5	31.25	147.3	7.52	0.05	0.814	11.7966	16.28
25	Ndeposition	0	1	0	0	0	0	1	0	0.602605	2.42003	2.98557	0.108141	0.976322	0.5	27.5862	138	7.13	0.055	0.987	8.92105	17.9455
26	surfactant	all	5	1	1	1	1	1	0	0.289635	1.18188	2.13726	0.0574733	0.543008	33	21.4286	2410	7.27	0.05	0.901	9.75426	18.02
27	control	0	0	0	0	0	0	0	0	0.350033	2.14275	5.58817	0.190766	1.01309	0.5	40	269.5	7.54	0.078	1.14	8.45365	14.6154
28	drought	0	1	0	0	1	0	0	0	0.896358	3.03087	4.29785	0.624409	0.544979	1	29.6296	152.6	7.29	0.073	1.094	10.9228	14.9863
29	warming	0	1	0	0	0	1	0	0	0.889495	2.84144	6.08508	0.378876	1.17188	0.5	51.7241	153.5	7.51	0.057	0.823	11.0345	14.4386
30	Ndeposition	0	1	0	0	0	0	1	0	0.660258	2.62593	4.2553	0.197249	0.827209	0.5	25.9259	133.2	7.04	0.037	0.546	7.97608	14.7568
31	warming	all	5	1	1	1	0	1	1	0.591624	2.98008	5.78858	0.0228628	0.529938	4	27.5862	3388	7.34	0.034	0.526	9.86603	15.4706
32	warming	0	1	0	0	0	1	0	0	1.08441	3.09264	6.56552	0.345146	1.01623	0.5	46.4286	166.2	7.38	0.039	0.659	11.7661	16.8974
33	Ndeposition	0	1	0	0	0	0	1	0	0.770758	2.60534	5.66367	0.206139	0.993894	0.5	35.7143	156.2	7.3	0.05	0.827	10.5671	16.54
34	surfactant	0	1	0	0	0	0	0	1	0.878514	6.27451	6.51198	0.2152	1.14216	0.5	32.1429	261.8	7.49	0.11	1.958	9.99812	17.8
35	microplastics	0	1	1	0	0	0	0	0	0.909399	3.30815	5.06655	0.0513753	0.799394	0.5	42.3077	215.8	7.06	0.123	1.861	9.94731	15.1301
36	microplastics	all	5	0	1	1	1	1	1	0.27179	2.08098	2.39669	0.0502168	0.584335	16	28.5714	3409	7.26	0.044	0.633	10.7907	14.3864
37	drought	0	1	0	0	1	0	0	0	1.291	3.51543	6.65474	0.479374	0.590532	4	33.3333	164.5	7.33	0.093	1.412	9.33765	15.1828
38	control	0	0	0	0	0	0	0	0	0.654767	3.3109	9.01712	0.155656	1.28968	0.5	44.4444	137.2	7.02	0.061	0.858	12.5282	14.0656
39	drought	all	5	1	1	0	1	1	1	0.88675	2.4818	3.56484	0.155055	1.4713	0.5	32.1429	2927	7.55	0.038	0.589	7.86431	15.5
40	warming	0	1	0	0	0	1	0	0	1.21345	3.68427	6.67533	0.37685	0.944935	0.5	53.5714	167.6	7.19	0.129	1.999	9.91683	15.4961
41	Ndeposition	all	5	1	1	1	1	0	1	0.256004	1.66643	2.35277	0.0297529	0.539662	25	24.1379	3429	7.5	0.123	1.832	9.90667	14.8943
42	salinity	all	5	1	0	1	1	1	1	0.49485	1.69114	3.9286	0.575683	0.519748	38	46.4286	200.9	7.27	0.095	1.644	8.55526	17.3053
43	salinity	0	1	0	1	0	0	0	0	0.70487	2.42278	4.60121	0.0285861	0.909389	0.5	21.4286	2735	7.22	0.039	0.612	8.64671	15.6923
44	surfactant	all	5	1	1	1	1	1	0	0.282085	2.08647	3.83526	0.0349345	0.609401	29	20.6897	3343	7.47	0.029	0.436	10.1709	15.0345
45	surfactant	0	1	0	0	0	0	0	1	0.853805	3.18049	5.41659	0.0794702	0.772098	0.5	28.5714	202.9	7.5	0.039	0.58	22.1405	14.8718
46	drought	0	1	0	0	0	0	0	0	0.839392	3.25325	8.16331	0.536486	0.512703	4	37.037	157.5	7.26	0.063	1.008	10.4858	16
47	control	all	6	1	1	1	1	1	1	0.118737	1.56897	2.53533	0.0490095	0.555083	17	27.5862	3330	6.79	0.047	0.671	9.71361	14.2766
48	warming	all	5	1	1	1	0	1	1	0.482496	2.50376	5.9986	0.0315789	0.598469	8	23.3333	3693	7.27	0.054	0.752	12.8635	13.9259
49	control	0	0	0	0	0	0	0	0	0.643099	2.39944	3.73368	0.083498	0.650901	0.5	23.3333	163.4	6.76	0.055	0.878	12.2132	15.9636
50	Ndeposition	all	5	1	1	1	1	0	1	0.159231	0.977346	1.55662	0.0363636	0.631173	18	27.5862	3540	6.83	0.078	1.242	10.9634	15.9231
51	Ndeposition	all	5	1	1	1	1	0	1	0.183939	0.667121	1.58132	0.0707447	0.612654	22	26.4901	3663	7.47	0.066	0.963	9.47991	14.5909
52	control	0	0	0	0	0	0	0	0	0.682221	2.24982	6.37471	0.221525	1.02154	0.5	39.4265	191.3	7.02	0.07	1.112	8.47397	15.8857
53	microplastics	all	5	0	1	1	1	1	1	0.198352	0.81537	2.00274	0.0599429	0.565871	7	31.0345	3250	7.31	0.093	1.424	10.0896	15.3118
54	microplastics	0	1	1	0	0	0	0	0	0.496909	2.42278	5.49483	0.148084	1.15869	0.5	34.4828	175.3	6.79	0.074	1.048	8.14882	14.1622
55	salinity	0	1	0	1	0	0	0	0	0.426216	1.29032	2.66162	0.0426383	0.924658	0.5	17.2414	2470	7.5	0.043	0.569	9.29701	13.2326
56	surfactant	0	1	0	0	0	0	0	1	0.519558	2.20315	5.08852	0.236522	1.37299	0.5	51.7241	189.4	7.52	0.047	0.608	8.60606	12.9362
57	warming	0	1	0	0	0	1	0	0	0.684966	2.05353	6.18529	0.274334	1.05593	0.5	39.2857	166.4	6.84	0.063	0.801	10.0997	12.7143
58	microplastics	all	5	0	1	1	1	1	1	0.275908	0.73301	1.33012	0.0256966	0.573718	27	22.2222	3455	7.05	0.055	0.73	14.7535	13.2727
59	drought	all	5	1	1	0	1	1	1	0.717224	1.56622	4.58063	0.182723	1.04407	0.5	29.6296	3403	7.15	0.054	0.687	10.4046	12.7222
60	drought	0	1	0	0	1	0	0	0	0.589565	1.8641	4.17157	0.558304	0.527697	8	36.6667	186	7.03	0.083	1.117	11.4105	13.4578
61	control	all	6	1	1	1	1	1	1	0.16129	0.610841	1.44817	0.00247321	#DIV/0!		0	1942	6.73	0.089	1.245	10.4757	13.9888
62	surfactant	all	5	1	1	1	1	1	0	0.171585	0.663003	0.960874	0.0744225	0.510143	34	28	3394	7.12	0.155	2.23	10.9533	14.3871
63	Ndeposition	all	5	1	1	1	1	0	1	0.18737	0.915576	1.12285	0.0599222	0.514718	23	32.1429	3268	6.92	0.059	0.785	9.89651	13.3051
64	salinity	0	1	0	1	0	0	0	0	0.192861	1.44817	1.62113	0.0141232	0.861972	0.5	29.6296	2538	7.31	0.072	0.98	11.1565	13.6111
65	control	0	0	0	0	0	0	0	0	0.921067	2.41729	4.37198	0.203934	1.19707	2	39.2857	147	6.64	0.061	0.851	9.80506	13.9508
66	control	all	6	1	1	1	1	1	1	0.094	1.41523	2.33081	0.468287	0.530043	12	15.625	3702	7.36	0.078	0.999	12.2843	12.8077
67	salinity	all	5	1	0	1	1	1	1	0.463279	1.67604	3.56347	0.550206	0.515939	38	32.1429	241.8	7.39	0.06	0.766	10.6383	12.7667
68	Ndeposition	0	1	0	0	0	0	1	0	0.903222	3.35894	4.90458	0.202046	0.999781	0.5	35.7143	137	7.05	0.061	0.834	9.89651	13.6721
69	Ndeposition	all	5	1	1	1	1	0	1	0.208647	1.36719	2.16197	0.0513661	0.601793	10	25	3889	7.12	0.09	1.246	10.7399	13.8444
70	microplastics	all	5	0	1	1	1	1	1	0.25875	1.23129	2.09608	0.038496	0.508152	17	25	3526	7.43	0.066	0.868	12.1014	13.1515
71	microplastics	0	1	1	0	0	0	0	0	0.709674	3.12147	6.34589	0.239419	1.12533	0.5	32.1429	179	7.21	0.106	1.577	11.2174	14.8774
72	salinity	all	5	1	0	1	1	1	1	0.394645	2.73712	4.69044	0.545664	0.606305	27	42.8571	223	7.13	0.061	0.811	9.87619	13.2951
73	microplastics	all	5	0	1	1	1	1	1	0.293753	1.1805	2.15373	0.0492632	0.527209	18	20	2945	7.19	0.065	0.948	8.02943	14.5846
74	control	all	6	1	1	1	1	1	1	0.191489	1.39327	1.8641	0	0.550305	41	27.5862	3452	7.13	0.051	0.793	9.96002	15.549
75	Ndeposition	0	1	0	0	0	0	1	0	0.745364	3.3713	7.24362	0.170237	0.742457	1	31.0345	545	7.17	0.055	0.734	9.71615	13.3455
76	surfactant	0	1	0	0	0	0	0	1	0.743305	3.39189	5.97389	0.172127	0.6075	1	46.4286	238.1	7.1	0.072	0.979	8.20216	13.5972
77	salinity	all	5	1	0	1	1	1	1	0.424157	1.60054	4.28824	0.517373	0.875934	36	51.8519	185.4	7.25	0.052	0.745	7.34864	14.3269
78	Ndeposition	0	1	0	0	0	0	1	0	0.628	3.09676	5.82839	0.178968	0.672026	2	23.3333	310.1	7.25	0.05	0.55	9.94986	11
79	warming	0	1	0	0	0	1	0	0	0.926557	3.60877	6.62454	0.351489	1.04978	0.5	37.931	177	7.19	0.048	0.714	7.04381	14.875
80	microplastics	0	1	1	0	0	0	0	0	0.719283	2.96773	6.1894	0.131179	1.21261	0.5	51.7241	227.5	7.24	0.051	0.742	4.63565	14.549
81	surfactant	0	1	0	0	0	0	0	1	0.730264	2.30335	5.70759	0.134579	1.43961	0.5	40	150.2	7.23	0.029	0.416	8.82198	14.3448
82	drought	0	1	0	0	1	0	0	0	0.62045	2.47768	6.74122	0.57178	0.465938	5	20	174.1	7.27	0.073	1.031	14.8475	14.1233
83	Ndeposition	0	1	0	0	0	0	1	0	0.66918	2.42003	4.91144	0.127366	1.06846	0.5	31.0345	147.8	7.29	0.073	1.251	6.12932	17.137
84	salinity	all	5	1	0	1	1	1	1	0.386409	1.78585	4.4159	0.51839	0.53687	51	40	186.2	6.92	0.233	2.953	10.9558	12.6738
85	warming	all	5	1	1	1	0	1	1	0.459161	2.12902	4.76044	0.0347996	0.647746	25	17.2414	3156	6.89	0.038	0.534	8.63909	14.0526
86	control	all	6	1	1	1	1	1	1	0.180507	1.21894	1.99862	0.0358061	0.50944	45	31.0345	3059	7.18	0.032	0.467	8.39522	14.5938
87	control	0	0	0	0	0	0	0	0	0.640354	2.30061	4.81672	0.176768	1.1712	1	37.931	378.7	6.86	0.052	0.753	5.28596	14.4808
88	drought	all	5	1	1	0	1	1	1	0.659572	1.34385	3.65956	0.173374	1.31407	0.5	36.6667	3534	7.47	0.034	0.985	9.09633	28.9706
89	drought	0	1	0	0	1	0	0	0	1.04941	3.10911	6.97732	0.576235	0.433547	4	31.0345	173.8	6.87	0.081	1.146	7.75508	14.1481
90	drought	all	5	1	1	0	1	1	1	0.536031	2.15922	3.27795	0.132321	1.77098	0.5	44.4444	3401	7.18	0.044	0.645	8.75086	14.6591
91	microplastics	all	5	0	1	1	1	1	1	0.234728	1.05422	2.40081	0.0656823	0.528879	16	23.3333	3108	7.41	0.042	0.592	8.35458	14.0952
92	drought	0	1	0	0	1	0	0	0	0.743305	3.3713	7.27794	0.546777	0.464725	3	33.3333	180.9	7	0.059	0.909	8.95408	15.4068
93	microplastics	all	5	0	1	1	1	1	1	0.256004	0.845569	2.00411	0.0852282	0.538169	17	24.1379	3491	7.47	0.053	0.844	8.72037	15.9245
94	Ndeposition	0	1	0	0	0	0	1	0	0.803703	3.07068	5.46463	0.12895	0.86073	0.5	41.3793	160.8	7.28	0.057	0.917	8.24281	16.0877
95	warming	0	1	0	0	0	1	0	0	0.759091	2.96361	4.61357	0.363452	0.827137	0.5	43.3333	130.4	7.2	0.038	0.552	7.93798	14.5263
96	Ndeposition	all	5	1	1	1	1	0	1	0.140013	0.960874	1.5827	0.0663043	0.542267	0.5	26.6667	1586	7.25	0.049	0.713	9.11665	14.551
97	warming	0	1	0	0	0	1	0	0	1.05216	3.46464	7.04595	0.342929	0.684937	0.5	44.8276	156	7.49	0.038	0.53	6.48495	13.9474
98	surfactant	0	1	0	0	0	0	0	1	0.792035	4.79476	9.41657	0.190169	1.02848	0.5	30	139.6	7.14	0.082	2.131	6.20045	25.9878
99	salinity	all	5	1	0	1	1	1	1	0.505832	2.60534	6.66298	0.674457	0.600106	25	35.3468	202.1	7.1	0.116	1.596	9.40116	13.7586
100	salinity	0	1	0	1	0	0	0	0	0.527108	1.84625	4.02194	0.0314597	1.1726	0.5	31.8121	2787	6.97	0.052	0.75	9.50277	14.4231
101	control	all	6	1	1	1	1	1	1	0.191489	1.31365	3.08852	0.0510293	0.56187	12	31.8121	3212	6.92	0.169	2.578	7.65347	15.2544
102	surfactant	all	5	1	1	1	1	1	0	0.22306	1.48935	2.05353	0.0696629	0.566803	26	27.312	3386	6.96	0.06	0.892	12.9778	14.8667
103	control	all	6	1	1	1	1	1	1	0.238846	0.860669	1.95057	0.103142	0.530021	33	20.484	3338	7.11	0.05	0.695	9.70599	13.9
104	surfactant	all	5	1	1	1	1	1	0	0.214138	1.3164	2.52573	0.0759468	0.545228	54	31.8121	3494	7.15	0.055	0.774	9.10649	14.0727
105	salinity	all	5	1	0	1	1	1	1	0.64104	2.58887	6.40491	0.626866	0.540756	55	45.9508	246.3	7.54	0.162	2.578	10.3258	15.9136
106	salinity	all	5	1	0	1	1	1	1	0.523676	2.78516	6.72612	0.485953	0.541255	33	40.968	199.3	7.5	0.061	0.922	10.275	15.1148
107	microplastics	0	1	1	0	0	0	0	0	0.805075	3.33561	7.1338	0.167937	1.25912	0.5	36.3143	185.9	6.85	0.055	0.774	8.20216	14.0727
108	microplastics	all	5	0	1	1	1	1	1	0.280026	1.71447	2.93341	0.0919847	0.58251	0.5	23.1091	2293	7.21	0.092	1.402	10.5697	15.2391
109	warming	0	1	0	0	0	1	0	0	0.967738	3.47287	6.36236	0.38082	1.14879	0.5	39.6156	174.9	6.84	0.047	0.779	7.06413	16.5745
110	Ndeposition	all	5	1	1	1	1	0	1	0.339738	1.76252	3.5621	0.0882752	0.485745	20	29.7117	3410	7.26	0.062	1.032	9.05569	16.6452
111	microplastics	0	1	1	0	0	0	0	0	0.844883	3.17638	5.94507	0.189973	1.26529	0.5	37.554	313.7	7.36	0.094	1.302	8.7915	13.8511
112	surfactant	0	1	0	0	0	0	0	1	0.784485	3.43581	6.65337	0.179125	1.23016	0.5	34.0651	615.6	7.42	0.096	1.533	9.3402	15.9688
113	salinity	all	5	1	0	1	1	1	1	0.374741	1.68153	4.24295	0.604415	0.48286	71	37.554	207.1	7.46	0.051	1.47	10.214	28.8235
114	control	0	0	0	0	0	0	0	0	0.798898	3.04048	5.19833	0.273893	1.18147	0.5	39.2857	227.8	6.77	0.073	1.157	9.89905	15.8493
115	warming	all	5	1	1	1	0	1	1	0.466024	1.88331	3.4262	0.0365854	0.716667	20	29.6296	2712	7.18	0.1	1.45	8.61876	14.5
116	surfactant	all	5	1	1	1	1	1	0	0.212765	1.57034	1.73918	0.0645677	0.572552	8	28.5714	3290	7.45	0.042	0.627	8.41554	14.9286
117	drought	0	1	0	0	1	0	0	0	0.608096	3.83251	7.85446	0.605812	0.65211	11	35.7143	247.3	7.1	0.081	1.188	10.0616	14.6667
118	surfactant	all	5	1	1	1	1	1	0	0.168839	1.3919	1.64859	0.0671503	0.617415	46	38.4615	3271	6.88	0.061	0.894	22.2142	14.6557
119	warming	all	5	1	1	1	0	1	1	0.437884	2.87576	4.88948	0.0499012	0.596862	21	20.6897	3578	7.13	0.05	0.715	9.19794	14.3
120	salinity	0	1	0	1	0	0	0	0	0.575838	2.7934	3.76663	0.0280734	1.03505	1	27.5862	3019	7	0.06	0.905	8.72037	15.0833
121	drought	all	5	1	1	0	1	1	1	0.507891	2.10569	3.43718	0.22262	1.08949	0.5	24.1379	3229	7.27	0.068	0.945	10.1429	13.8971
122	microplastics	0	1	1	0	0	0	0	0	0.647217	4.28824	6.6465	0.276071	1.30936	0.5	41.3793	640.4	7.05	0.068	0.971	10.3969	14.2794
123	microplastics	all	5	0	1	1	1	1	1	0.159231	1.83115	2.07	0.118492	0.584167	25	27.5862	2983	7.19	0.132	1.94	10.4376	14.697
124	drought	all	5	1	1	0	1	1	1	0.527794	2.03019	4.86751	0.229273	1.11579	0.5	23.3333	3054	7.31	0.043	0.618	7.38928	14.3721
125	drought	0	1	0	0	1	0	0	0	0.61496	2.72888	5.88741	0.266147	0.519398	11	41.3793	202.3	7.2	0.072	0.964	9.93969	13.3889
126	surfactant	all	5	1	1	1	1	1	0	0.301989	1.35758	2.48455	0.08564	0.524592	41	24.1379	3185	7.39	0.061	0.882	8.31393	14.459
127	microplastics	0	1	1	0	0	0	0	0	0.699379	5.37952	5.48385	0.228443	1.12586	0.5	36.6667	152.4	7.46	0.079	1.144	9.97018	14.481
128	control	0	0	0	0	0	0	0	0	0.735755	2.72751	5.45365	0.158471	1.21875	0.5	46.6667	187.4	7.12	0.133	1.957	9.0252	14.7143
129	drought	all	5	1	1	0	1	1	1	0.706243	2.97459	4.89085	0.23622	1.09771	0.5	37.931	3232	7.29	0.041	0.551	8.90327	13.439
130	control	0	0	0	0	0	0	0	0	1.03019	3.10911	5.54836	0.184939	0.692699	2	32.1429	240.8	7.04	0.045	0.58	9.64503	12.8889
131	salinity	all	5	1	0	1	1	1	1	0.640354	3.37679	6.38844	0.582014	0.526423	56	41.3793	1233	6.82	0.059	0.89	10.0007	15.0847
132	surfactant	all	5	1	1	1	1	1	0	0.342483	1.58956	2.79065	0.0701139	0.502328	69	26.6667	3109	7.04	0.075	1.023	9.8076	13.64
133	warming	all	5	1	1	1	0	1	1	0.513381	2.63829	5.34109	0.0382874	0.528685	18	24.1379	1534	7.13	0.115	1.659	10.8135	14.4261
134	control	all	6	1	1	1	1	1	1	0.380232	1.96567	2.8236	0.0390126	0.493367	39	23.3333	3339	6.93	0.087	1.274	10.966	14.6437
135	microplastics	all	5	0	1	1	1	1	1	0.176389	1.49485	2.77555	0.0947791	0.533439	19	22.5806	2738	7.46	0.055	0.79	9.16746	14.3636
136	microplastics	0	1	1	0	0	0	0	0	0.765954	3.82016	4.9787	0.178938	0.933798	0.5	36.6667	227.3	7.12	0.084	1.265	10.7323	15.0595
137	drought	all	5	1	1	0	1	1	1	0.804389	2.81262	3.41522	0.20945	0.876279	0.5	16.129	2492	7.2	0.065	0.933	10.6002	14.3538
138	surfactant	0	1	0	0	0	0	0	1	0.908026	3.46052	5.07067	0.281765	1.25595	0.5	37.931	949.4	7.17	0.056	0.776	10.5189	13.8571
139	Ndeposition	all	5	1	1	1	1	0	1	0.266299	1.84625	2.66574	0.044043	0.548517	49	19.3548	3309	6.65	0.049	0.728	7.96846	14.8571
140	control	all	6	1	1	1	1	1	1	0	1.46602	2.28276	0.0981964	0.607872	14	23.3333	3324	7	0.051	0.712	7.91766	13.9608

## Sheet: Figure1
random_nr	treatments	Group	lv	FU	S	D	W	N	A	ace	gluco	phos	decomp
1	microplastics	0	1	1	0	0	0	0	0	1.06108	2.19217	4.24569	0.177789
2	salinity	0	1	0	1	0	0	0	0	0.614273	1.84351	3.37679	0
3	drought	all	5	1	1	0	1	1	1	0.262868	1.31503	2.512	0.0955951
4	salinity	0	1	0	1	0	0	0	0	0.693202	2.05078	3.0597	0.00230326
5	warming	all	5	1	1	1	0	1	1	0.525049	1.77487	3.71584	0.0125137
6	warming	all	5	1	1	1	0	1	1	0.576525	1.77762	5.42619	0.00110988
7	control	0	0	0	0	0	0	0	0	0.488673	2.34042	5.28069	0.18098
8	warming	0	1	0	0	0	1	0	0	0.710361	2.11118	4.36923	0.394153
9	salinity	0	1	0	1	0	0	0	0	0.603292	1.68702	3.6225	0.0432879
10	warming	all	5	1	1	1	0	1	1	0.201784	1.29032	1.80233	0.0450207
11	Ndeposition	0	1	0	0	0	0	1	0	0.621823	2.78516	6.21274	0.272304
12	Ndeposition	all	5	1	1	1	1	0	1	0.555248	2.22236	2.99655	0.0534366
13	drought	0	1	0	0	1	0	0	0	0.552503	2.10843	4.20177	0.589275
14	warming	0	1	0	0	0	1	0	0	0.951952	2.8538	4.02332	0.273426
15	surfactant	all	5	1	1	1	1	1	0	0.197666	0.923812	1.61839	0.0477026
16	control	all	6	1	1	1	1	1	1	0.293067	1.20933	1.87233	0.0462144
17	Ndeposition	all	5	1	1	1	1	0	1	0.19492	1.07892	1.75428	0.0228786
18	drought	all	5	1	1	0	1	1	1	0.590251	1.82566	3.14618	0.248516
19	salinity	0	1	0	1	0	0	0	0	0.614273	1.54152	3.15716	0.000799361
20	salinity	0	1	0	1	0	0	0	0	0.703497	1.35758	3.06931	0.00660793
21	warming	all	5	1	1	1	0	1	1	0.389154	2.59024	3.2656	0.0359804
22	Ndeposition	0	1	0	0	0	0	1	0	0.979405	2.91968	5.65131	0.167551
23	surfactant	0	1	0	0	0	0	0	1	0.619078	2.87851	6.40903	0.134158
24	surfactant	0	1	0	0	0	0	0	1	0.627314	3.75702	5.13244	0.115107
25	Ndeposition	0	1	0	0	0	0	1	0	0.602605	2.42003	2.98557	0.108141
26	surfactant	all	5	1	1	1	1	1	0	0.289635	1.18188	2.13726	0.0574733
27	control	0	0	0	0	0	0	0	0	0.350033	2.14275	5.58817	0.190766
28	drought	0	1	0	0	1	0	0	0	0.896358	3.03087	4.29785	0.624409
29	warming	0	1	0	0	0	1	0	0	0.889495	2.84144	6.08508	0.378876
30	Ndeposition	0	1	0	0	0	0	1	0	0.660258	2.62593	4.2553	0.197249
31	warming	all	5	1	1	1	0	1	1	0.591624	2.98008	5.78858	0.0228628
32	warming	0	1	0	0	0	1	0	0	1.08441	3.09264	6.56552	0.345146
33	Ndeposition	0	1	0	0	0	0	1	0	0.770758	2.60534	5.66367	0.206139
34	surfactant	0	1	0	0	0	0	0	1	0.878514	6.27451	6.51198	0.2152
35	microplastics	0	1	1	0	0	0	0	0	0.909399	3.30815	5.06655	0.0513753
36	microplastics	all	5	0	1	1	1	1	1	0.27179	2.08098	2.39669	0.0502168
37	drought	0	1	0	0	1	0	0	0	1.291	3.51543	6.65474	0.479374
38	control	0	0	0	0	0	0	0	0	0.654767	3.3109	9.01712	0.155656
39	drought	all	5	1	1	0	1	1	1	0.88675	2.4818	3.56484	0.155055
40	warming	0	1	0	0	0	1	0	0	1.21345	3.68427	6.67533	0.37685
41	Ndeposition	all	5	1	1	1	1	0	1	0.256004	1.66643	2.35277	0.0297529
42	salinity	all	5	1	0	1	1	1	1	0.49485	1.69114	3.9286	0.575683
43	salinity	0	1	0	1	0	0	0	0	0.70487	2.42278	4.60121	0.0285861
44	surfactant	all	5	1	1	1	1	1	0	0.282085	2.08647	3.83526	0.0349345
45	surfactant	0	1	0	0	0	0	0	1	0.853805	3.18049	5.41659	0.0794702
46	drought	0	1	0	0	0	0	0	0	0.839392	3.25325	8.16331	0.536486
47	control	all	6	1	1	1	1	1	1	0.118737	1.56897	2.53533	0.0490095
48	warming	all	5	1	1	1	0	1	1	0.482496	2.50376	5.9986	0.0315789
49	control	0	0	0	0	0	0	0	0	0.643099	2.39944	3.73368	0.083498
50	Ndeposition	all	5	1	1	1	1	0	1	0.159231	0.977346	1.55662	0.0363636
51	Ndeposition	all	5	1	1	1	1	0	1	0.183939	0.667121	1.58132	0.0707447
52	control	0	0	0	0	0	0	0	0	0.682221	2.24982	6.37471	0.221525
53	microplastics	all	5	0	1	1	1	1	1	0.198352	0.81537	2.00274	0.0599429
54	microplastics	0	1	1	0	0	0	0	0	0.496909	2.42278	5.49483	0.148084
55	salinity	0	1	0	1	0	0	0	0	0.426216	1.29032	2.66162	0.0426383
56	surfactant	0	1	0	0	0	0	0	1	0.519558	2.20315	5.08852	0.236522
57	warming	0	1	0	0	0	1	0	0	0.684966	2.05353	6.18529	0.274334
58	microplastics	all	5	0	1	1	1	1	1	0.275908	0.73301	1.33012	0.0256966
59	drought	all	5	1	1	0	1	1	1	0.717224	1.56622	4.58063	0.182723
60	drought	0	1	0	0	1	0	0	0	0.589565	1.8641	4.17157	0.558304
61	control	all	6	1	1	1	1	1	1	0.16129	0.610841	1.44817	0.00247321
62	surfactant	all	5	1	1	1	1	1	0	0.171585	0.663003	0.960874	0.0744225
63	Ndeposition	all	5	1	1	1	1	0	1	0.18737	0.915576	1.12285	0.0599222
64	salinity	0	1	0	1	0	0	0	0	0.192861	1.44817	1.62113	0.0141232
65	control	0	0	0	0	0	0	0	0	0.921067	2.41729	4.37198	0.203934
66	control	all	6	1	1	1	1	1	1	0.094	1.41523	2.33081	0.468287
67	salinity	all	5	1	0	1	1	1	1	0.463279	1.67604	3.56347	0.550206
68	Ndeposition	0	1	0	0	0	0	1	0	0.903222	3.35894	4.90458	0.202046
69	Ndeposition	all	5	1	1	1	1	0	1	0.208647	1.36719	2.16197	0.0513661
70	microplastics	all	5	0	1	1	1	1	1	0.25875	1.23129	2.09608	0.038496
71	microplastics	0	1	1	0	0	0	0	0	0.709674	3.12147	6.34589	0.239419
72	salinity	all	5	1	0	1	1	1	1	0.394645	2.73712	4.69044	0.545664
73	microplastics	all	5	0	1	1	1	1	1	0.293753	1.1805	2.15373	0.0492632
74	control	all	6	1	1	1	1	1	1	0.191489	1.39327	1.8641	0
75	Ndeposition	0	1	0	0	0	0	1	0	0.745364	3.3713	7.24362	0.170237
76	surfactant	0	1	0	0	0	0	0	1	0.743305	3.39189	5.97389	0.172127
77	salinity	all	5	1	0	1	1	1	1	0.424157	1.60054	4.28824	0.517373
78	Ndeposition	0	1	0	0	0	0	1	0	0.628	3.09676	5.82839	0.178968
79	warming	0	1	0	0	0	1	0	0	0.926557	3.60877	6.62454	0.351489
80	microplastics	0	1	1	0	0	0	0	0	0.719283	2.96773	6.1894	0.131179
81	surfactant	0	1	0	0	0	0	0	1	0.730264	2.30335	5.70759	0.134579
82	drought	0	1	0	0	1	0	0	0	0.62045	2.47768	6.74122	0.57178
83	Ndeposition	0	1	0	0	0	0	1	0	0.66918	2.42003	4.91144	0.127366
84	salinity	all	5	1	0	1	1	1	1	0.386409	1.78585	4.4159	0.51839
85	warming	all	5	1	1	1	0	1	1	0.459161	2.12902	4.76044	0.0347996
86	control	all	6	1	1	1	1	1	1	0.180507	1.21894	1.99862	0.0358061
87	control	0	0	0	0	0	0	0	0	0.640354	2.30061	4.81672	0.176768
88	drought	all	5	1	1	0	1	1	1	0.659572	1.34385	3.65956	0.173374
89	drought	0	1	0	0	1	0	0	0	1.04941	3.10911	6.97732	0.576235
90	drought	all	5	1	1	0	1	1	1	0.536031	2.15922	3.27795	0.132321
91	microplastics	all	5	0	1	1	1	1	1	0.234728	1.05422	2.40081	0.0656823
92	drought	0	1	0	0	1	0	0	0	0.743305	3.3713	7.27794	0.546777
93	microplastics	all	5	0	1	1	1	1	1	0.256004	0.845569	2.00411	0.0852282
94	Ndeposition	0	1	0	0	0	0	1	0	0.803703	3.07068	5.46463	0.12895
95	warming	0	1	0	0	0	1	0	0	0.759091	2.96361	4.61357	0.363452
96	Ndeposition	all	5	1	1	1	1	0	1	0.140013	0.960874	1.5827	0.0663043
97	warming	0	1	0	0	0	1	0	0	1.05216	3.46464	7.04595	0.342929
98	surfactant	0	1	0	0	0	0	0	1	0.792035	4.79476	9.41657	0.190169
99	salinity	all	5	1	0	1	1	1	1	0.505832	2.60534	6.66298	0.674457
100	salinity	0	1	0	1	0	0	0	0	0.527108	1.84625	4.02194	0.0314597
101	control	all	6	1	1	1	1	1	1	0.191489	1.31365	3.08852	0.0510293
102	surfactant	all	5	1	1	1	1	1	0	0.22306	1.48935	2.05353	0.0696629
103	control	all	6	1	1	1	1	1	1	0.238846	0.860669	1.95057	0.103142
104	surfactant	all	5	1	1	1	1	1	0	0.214138	1.3164	2.52573	0.0759468
105	salinity	all	5	1	0	1	1	1	1	0.64104	2.58887	6.40491	0.626866
106	salinity	all	5	1	0	1	1	1	1	0.523676	2.78516	6.72612	0.485953
107	microplastics	0	1	1	0	0	0	0	0	0.805075	3.33561	7.1338	0.167937
108	microplastics	all	5	0	1	1	1	1	1	0.280026	1.71447	2.93341	0.0919847
109	warming	0	1	0	0	0	1	0	0	0.967738	3.47287	6.36236	0.38082
110	Ndeposition	all	5	1	1	1	1	0	1	0.339738	1.76252	3.5621	0.0882752
111	microplastics	0	1	1	0	0	0	0	0	0.844883	3.17638	5.94507	0.189973
112	surfactant	0	1	0	0	0	0	0	1	0.784485	3.43581	6.65337	0.179125
113	salinity	all	5	1	0	1	1	1	1	0.374741	1.68153	4.24295	0.604415
114	control	0	0	0	0	0	0	0	0	0.798898	3.04048	5.19833	0.273893
115	warming	all	5	1	1	1	0	1	1	0.466024	1.88331	3.4262	0.0365854
116	surfactant	all	5	1	1	1	1	1	0	0.212765	1.57034	1.73918	0.0645677
117	drought	0	1	0	0	1	0	0	0	0.608096	3.83251	7.85446	0.605812
118	surfactant	all	5	1	1	1	1	1	0	0.168839	1.3919	1.64859	0.0671503
119	warming	all	5	1	1	1	0	1	1	0.437884	2.87576	4.88948	0.0499012
120	salinity	0	1	0	1	0	0	0	0	0.575838	2.7934	3.76663	0.0280734
121	drought	all	5	1	1	0	1	1	1	0.507891	2.10569	3.43718	0.22262
122	microplastics	0	1	1	0	0	0	0	0	0.647217	4.28824	6.6465	0.276071
123	microplastics	all	5	0	1	1	1	1	1	0.159231	1.83115	2.07	0.118492
124	drought	all	5	1	1	0	1	1	1	0.527794	2.03019	4.86751	0.229273
125	drought	0	1	0	0	1	0	0	0	0.61496	2.72888	5.88741	0.266147
126	surfactant	all	5	1	1	1	1	1	0	0.301989	1.35758	2.48455	0.08564
127	microplastics	0	1	1	0	0	0	0	0	0.699379	5.37952	5.48385	0.228443
128	control	0	0	0	0	0	0	0	0	0.735755	2.72751	5.45365	0.158471
129	drought	all	5	1	1	0	1	1	1	0.706243	2.97459	4.89085	0.23622
130	control	0	0	0	0	0	0	0	0	1.03019	3.10911	5.54836	0.184939
131	salinity	all	5	1	0	1	1	1	1	0.640354	3.37679	6.38844	0.582014
132	surfactant	all	5	1	1	1	1	1	0	0.342483	1.58956	2.79065	0.0701139
133	warming	all	5	1	1	1	0	1	1	0.513381	2.63829	5.34109	0.0382874
134	control	all	6	1	1	1	1	1	1	0.380232	1.96567	2.8236	0.0390126
135	microplastics	all	5	0	1	1	1	1	1	0.176389	1.49485	2.77555	0.0947791
136	microplastics	0	1	1	0	0	0	0	0	0.765954	3.82016	4.9787	0.178938
137	drought	all	5	1	1	0	1	1	1	0.804389	2.81262	3.41522	0.20945
138	surfactant	0	1	0	0	0	0	0	1	0.908026	3.46052	5.07067	0.281765
139	Ndeposition	all	5	1	1	1	1	0	1	0.266299	1.84625	2.66574	0.044043
140	control	all	6	1	1	1	1	1	1	0	1.46602	2.28276	0.0981964

## Sheet: Figure2
treatments	Group	lv	FU	S	D	W	N	A	MWD	Waterdrop	WSA
microplastics	0	1	1	0	0	0	0	0	1.21632	0.5	34.4828
salinity	0	1	0	1	0	0	0	0	0.839136	0.5	24.1379
drought	all	5	1	1	0	1	1	1	1.49417	0.5	37.037
salinity	0	1	0	1	0	0	0	0	0.823077	0.5	33.3333
warming	all	5	1	1	1	0	1	1	0.7	14	32.2581
warming	all	5	1	1	1	0	1	1	0.767355	6	36.6667
control	0	0	0	0	0	0	0	0	0.840326	0.5	33.3333
warming	0	1	0	0	0	1	0	0	0.742181	0.5	46.6667
salinity	0	1	0	1	0	0	0	0	0.964354	0.5	23.3333
warming	all	5	1	1	1	0	1	1	0.57937	6	34.4828
Ndeposition	0	1	0	0	0	0	1	0	0.784674	0.5	37.931
Ndeposition	all	5	1	1	1	1	0	1	0.530761	20	33.3333
drought	0	1	0	0	1	0	0	0	0.622095	12	36.6667
warming	0	1	0	0	0	1	0	0	0.968211	0.5	50
surfactant	all	5	1	1	1	1	1	0	0.865323	16	30
control	all	6	1	1	1	1	1	1	0.882025	16	30
Ndeposition	all	5	1	1	1	1	0	1	0.645833	38	33.3333
drought	all	5	1	1	0	1	1	1	0.925415	0.5	34.4828
salinity	0	1	0	1	0	0	0	0	1.03363	0.5	31.0345
salinity	0	1	0	1	0	0	0	0	0.873761	0.5	17.2414
warming	all	5	1	1	1	0	1	1	0.548307	6	30
Ndeposition	0	1	0	0	0	0	1	0	1.17624	0.5	48.2759
surfactant	0	1	0	0	0	0	0	1	1.14027	0.5	34.4828
surfactant	0	1	0	0	0	0	0	1	0.890858	0.5	31.25
Ndeposition	0	1	0	0	0	0	1	0	0.976322	0.5	27.5862
surfactant	all	5	1	1	1	1	1	0	0.543008	33	21.4286
control	0	0	0	0	0	0	0	0	1.01309	0.5	40
drought	0	1	0	0	1	0	0	0	0.544979	1	29.6296
warming	0	1	0	0	0	1	0	0	1.17188	0.5	51.7241
Ndeposition	0	1	0	0	0	0	1	0	0.827209	0.5	25.9259
warming	all	5	1	1	1	0	1	1	0.529938	4	27.5862
warming	0	1	0	0	0	1	0	0	1.01623	0.5	46.4286
Ndeposition	0	1	0	0	0	0	1	0	0.993894	0.5	35.7143
surfactant	0	1	0	0	0	0	0	1	1.14216	0.5	32.1429
microplastics	0	1	1	0	0	0	0	0	0.799394	0.5	42.3077
microplastics	all	5	0	1	1	1	1	1	0.584335	16	28.5714
drought	0	1	0	0	1	0	0	0	0.590532	4	33.3333
control	0	0	0	0	0	0	0	0	1.28968	0.5	44.4444
drought	all	5	1	1	0	1	1	1	1.4713	0.5	32.1429
warming	0	1	0	0	0	1	0	0	0.944935	0.5	53.5714
Ndeposition	all	5	1	1	1	1	0	1	0.539662	25	24.1379
salinity	all	5	1	0	1	1	1	1	0.519748	38	46.4286
salinity	0	1	0	1	0	0	0	0	0.909389	0.5	21.4286
surfactant	all	5	1	1	1	1	1	0	0.609401	29	20.6897
surfactant	0	1	0	0	0	0	0	1	0.772098	0.5	28.5714
drought	0	1	0	0	0	0	0	0	0.512703	4	37.037
control	all	6	1	1	1	1	1	1	0.555083	17	27.5862
warming	all	5	1	1	1	0	1	1	0.598469	8	23.3333
control	0	0	0	0	0	0	0	0	0.650901	0.5	23.3333
Ndeposition	all	5	1	1	1	1	0	1	0.631173	18	27.5862
Ndeposition	all	5	1	1	1	1	0	1	0.612654	22	26.4901
control	0	0	0	0	0	0	0	0	1.02154	0.5	39.4265
microplastics	all	5	0	1	1	1	1	1	0.565871	7	31.0345
microplastics	0	1	1	0	0	0	0	0	1.15869	0.5	34.4828
salinity	0	1	0	1	0	0	0	0	0.924658	0.5	17.2414
surfactant	0	1	0	0	0	0	0	1	1.37299	0.5	51.7241
warming	0	1	0	0	0	1	0	0	1.05593	0.5	39.2857
microplastics	all	5	0	1	1	1	1	1	0.573718	27	22.2222
drought	all	5	1	1	0	1	1	1	1.04407	0.5	29.6296
drought	0	1	0	0	1	0	0	0	0.527697	8	36.6667
control	all	6	1	1	1	1	1	1	#DIV/0!		0
surfactant	all	5	1	1	1	1	1	0	0.510143	34	28
Ndeposition	all	5	1	1	1	1	0	1	0.514718	23	32.1429
salinity	0	1	0	1	0	0	0	0	0.861972	0.5	29.6296
control	0	0	0	0	0	0	0	0	1.19707	2	39.2857
control	all	6	1	1	1	1	1	1	0.530043	12	15.625
salinity	all	5	1	0	1	1	1	1	0.515939	38	32.1429
Ndeposition	0	1	0	0	0	0	1	0	0.999781	0.5	35.7143
Ndeposition	all	5	1	1	1	1	0	1	0.601793	10	25
microplastics	all	5	0	1	1	1	1	1	0.508152	17	25
microplastics	0	1	1	0	0	0	0	0	1.12533	0.5	32.1429
salinity	all	5	1	0	1	1	1	1	0.606305	27	42.8571
microplastics	all	5	0	1	1	1	1	1	0.527209	18	20
control	all	6	1	1	1	1	1	1	0.550305	41	27.5862
Ndeposition	0	1	0	0	0	0	1	0	0.742457	1	31.0345
surfactant	0	1	0	0	0	0	0	1	0.6075	1	46.4286
salinity	all	5	1	0	1	1	1	1	0.875934	36	51.8519
Ndeposition	0	1	0	0	0	0	1	0	0.672026	2	23.3333
warming	0	1	0	0	0	1	0	0	1.04978	0.5	37.931
microplastics	0	1	1	0	0	0	0	0	1.21261	0.5	51.7241
surfactant	0	1	0	0	0	0	0	1	1.43961	0.5	40
drought	0	1	0	0	1	0	0	0	0.465938	5	20
Ndeposition	0	1	0	0	0	0	1	0	1.06846	0.5	31.0345
salinity	all	5	1	0	1	1	1	1	0.53687	51	40
warming	all	5	1	1	1	0	1	1	0.647746	25	17.2414
control	all	6	1	1	1	1	1	1	0.50944	45	31.0345
control	0	0	0	0	0	0	0	0	1.1712	1	37.931
drought	all	5	1	1	0	1	1	1	1.31407	0.5	36.6667
drought	0	1	0	0	1	0	0	0	0.433547	4	31.0345
drought	all	5	1	1	0	1	1	1	1.77098	0.5	44.4444
microplastics	all	5	0	1	1	1	1	1	0.528879	16	23.3333
drought	0	1	0	0	1	0	0	0	0.464725	3	33.3333
microplastics	all	5	0	1	1	1	1	1	0.538169	17	24.1379
Ndeposition	0	1	0	0	0	0	1	0	0.86073	0.5	41.3793
warming	0	1	0	0	0	1	0	0	0.827137	0.5	43.3333
Ndeposition	all	5	1	1	1	1	0	1	0.542267	0.5	26.6667
warming	0	1	0	0	0	1	0	0	0.684937	0.5	44.8276
surfactant	0	1	0	0	0	0	0	1	1.02848	0.5	30
salinity	all	5	1	0	1	1	1	1	0.600106	25	35.3468
salinity	0	1	0	1	0	0	0	0	1.1726	0.5	31.8121
control	all	6	1	1	1	1	1	1	0.56187	12	31.8121
surfactant	all	5	1	1	1	1	1	0	0.566803	26	27.312
control	all	6	1	1	1	1	1	1	0.530021	33	20.484
surfactant	all	5	1	1	1	1	1	0	0.545228	54	31.8121
salinity	all	5	1	0	1	1	1	1	0.540756	55	45.9508
salinity	all	5	1	0	1	1	1	1	0.541255	33	40.968
microplastics	0	1	1	0	0	0	0	0	1.25912	0.5	36.3143
microplastics	all	5	0	1	1	1	1	1	0.58251	0.5	23.1091
warming	0	1	0	0	0	1	0	0	1.14879	0.5	39.6156
Ndeposition	all	5	1	1	1	1	0	1	0.485745	20	29.7117
microplastics	0	1	1	0	0	0	0	0	1.26529	0.5	37.554
surfactant	0	1	0	0	0	0	0	1	1.23016	0.5	34.0651
salinity	all	5	1	0	1	1	1	1	0.48286	71	37.554
control	0	0	0	0	0	0	0	0	1.18147	0.5	39.2857
warming	all	5	1	1	1	0	1	1	0.716667	20	29.6296
surfactant	all	5	1	1	1	1	1	0	0.572552	8	28.5714
drought	0	1	0	0	1	0	0	0	0.65211	11	35.7143
surfactant	all	5	1	1	1	1	1	0	0.617415	46	38.4615
warming	all	5	1	1	1	0	1	1	0.596862	21	20.6897
salinity	0	1	0	1	0	0	0	0	1.03505	1	27.5862
drought	all	5	1	1	0	1	1	1	1.08949	0.5	24.1379
microplastics	0	1	1	0	0	0	0	0	1.30936	0.5	41.3793
microplastics	all	5	0	1	1	1	1	1	0.584167	25	27.5862
drought	all	5	1	1	0	1	1	1	1.11579	0.5	23.3333
drought	0	1	0	0	1	0	0	0	0.519398	11	41.3793
surfactant	all	5	1	1	1	1	1	0	0.524592	41	24.1379
microplastics	0	1	1	0	0	0	0	0	1.12586	0.5	36.6667
control	0	0	0	0	0	0	0	0	1.21875	0.5	46.6667
drought	all	5	1	1	0	1	1	1	1.09771	0.5	37.931
control	0	0	0	0	0	0	0	0	0.692699	2	32.1429
salinity	all	5	1	0	1	1	1	1	0.526423	56	41.3793
surfactant	all	5	1	1	1	1	1	0	0.502328	69	26.6667
warming	all	5	1	1	1	0	1	1	0.528685	18	24.1379
control	all	6	1	1	1	1	1	1	0.493367	39	23.3333
microplastics	all	5	0	1	1	1	1	1	0.533439	19	22.5806
microplastics	0	1	1	0	0	0	0	0	0.933798	0.5	36.6667
drought	all	5	1	1	0	1	1	1	0.876279	0.5	16.129
surfactant	0	1	0	0	0	0	0	1	1.25595	0.5	37.931
Ndeposition	all	5	1	1	1	1	0	1	0.548517	49	19.3548
control	all	6	1	1	1	1	1	1	0.607872	14	23.3333

## Sheet: Supplementary_Figures
random_nr	treatments	Group	lv	FU	S	D	W	N	A	EC	ph	N_	C_	P	C/N
1	microplastics	0	1	1	0	0	0	0	0	220.5	7.4	0.044	0.64	7.70173	14.5455
2	salinity	0	1	0	1	0	0	0	0	2948	6.78	0.108	1.451	9.82538	13.4352
3	drought	all	5	1	1	0	1	1	1	3456	7.1	0.041	0.548	10.4554	13.3659
4	salinity	0	1	0	1	0	0	0	0	2987	7.01	0.039	0.583	8.53494	14.9487
5	warming	all	5	1	1	1	0	1	1	3566	7.13	0.06	0.93	9.27669	15.5
6	warming	all	5	1	1	1	0	1	1	2020	7.19	0.047	0.698	9.3783	14.8511
7	control	0	0	0	0	0	0	0	0	294.7	7.38	0.118	1.715	10.3741	14.5339
8	warming	0	1	0	0	0	1	0	0	150.1	7.46	0.041	0.626	9.9778	15.2683
9	salinity	0	1	0	1	0	0	0	0	1865	6.98	0.057	0.899	9.80506	15.7719
10	warming	all	5	1	1	1	0	1	1	3535	7.26	0.052	0.723	10.0083	13.9038
11	Ndeposition	0	1	0	0	0	0	1	0	180.7	7.02	0.085	1.278	11.9694	15.0353
12	Ndeposition	all	5	1	1	1	1	0	1	3661	7.16	0.059	1.019	11.2479	17.2712
13	drought	0	1	0	0	1	0	0	0	167.9	7.32	0.06	0.843	10.181	14.05
14	warming	0	1	0	0	0	1	0	0	127.8	6.91	0.083	1.491	9.70345	17.9639
15	surfactant	all	5	1	1	1	1	1	0	3536	7.09	0.05	0.75	8.76864	15
16	control	all	6	1	1	1	1	1	1	3606	6.71	0.049	0.778	10.5265	15.8776
17	Ndeposition	all	5	1	1	1	1	0	1	3341	7.1	0.22	3.231	9.65265	14.6864
18	drought	all	5	1	1	0	1	1	1	3411	7.04	0.063	0.932	10.0083	14.7937
19	salinity	0	1	0	1	0	0	0	0	2834	7.35	0.06	0.988	9.45959	16.4667
20	salinity	0	1	0	1	0	0	0	0	2171	7.18	0.084	1.549	8.72799	18.4405
21	warming	all	5	1	1	1	0	1	1	3734	7.21	0.029	0.393	9.31733	13.5517
22	Ndeposition	0	1	0	0	0	0	1	0	190	7.55	0.06	0.972	9.23605	16.2
23	surfactant	0	1	0	0	0	0	0	1	154.2	7.34	0.072	1.038	10.4249	14.4167
24	surfactant	0	1	0	0	0	0	0	1	147.3	7.52	0.05	0.814	11.7966	16.28
25	Ndeposition	0	1	0	0	0	0	1	0	138	7.13	0.055	0.987	8.92105	17.9455
26	surfactant	all	5	1	1	1	1	1	0	2410	7.27	0.05	0.901	9.75426	18.02
27	control	0	0	0	0	0	0	0	0	269.5	7.54	0.078	1.14	8.45365	14.6154
28	drought	0	1	0	0	1	0	0	0	152.6	7.29	0.073	1.094	10.9228	14.9863
29	warming	0	1	0	0	0	1	0	0	153.5	7.51	0.057	0.823	11.0345	14.4386
30	Ndeposition	0	1	0	0	0	0	1	0	133.2	7.04	0.037	0.546	7.97608	14.7568
31	warming	all	5	1	1	1	0	1	1	3388	7.34	0.034	0.526	9.86603	15.4706
32	warming	0	1	0	0	0	1	0	0	166.2	7.38	0.039	0.659	11.7661	16.8974
33	Ndeposition	0	1	0	0	0	0	1	0	156.2	7.3	0.05	0.827	10.5671	16.54
34	surfactant	0	1	0	0	0	0	0	1	261.8	7.49	0.11	1.958	9.99812	17.8
35	microplastics	0	1	1	0	0	0	0	0	215.8	7.06	0.123	1.861	9.94731	15.1301
36	microplastics	all	5	0	1	1	1	1	1	3409	7.26	0.044	0.633	10.7907	14.3864
37	drought	0	1	0	0	1	0	0	0	164.5	7.33	0.093	1.412	9.33765	15.1828
38	control	0	0	0	0	0	0	0	0	137.2	7.02	0.061	0.858	12.5282	14.0656
39	drought	all	5	1	1	0	1	1	1	2927	7.55	0.038	0.589	7.86431	15.5
40	warming	0	1	0	0	0	1	0	0	167.6	7.19	0.129	1.999	9.91683	15.4961
41	Ndeposition	all	5	1	1	1	1	0	1	3429	7.5	0.123	1.832	9.90667	14.8943
42	salinity	all	5	1	0	1	1	1	1	200.9	7.27	0.095	1.644	8.55526	17.3053
43	salinity	0	1	0	1	0	0	0	0	2735	7.22	0.039	0.612	8.64671	15.6923
44	surfactant	all	5	1	1	1	1	1	0	3343	7.47	0.029	0.436	10.1709	15.0345
45	surfactant	0	1	0	0	0	0	0	1	202.9	7.5	0.039	0.58	22.1405	14.8718
46	drought	0	1	0	0	0	0	0	0	157.5	7.26	0.063	1.008	10.4858	16
47	control	all	6	1	1	1	1	1	1	3330	6.79	0.047	0.671	9.71361	14.2766
48	warming	all	5	1	1	1	0	1	1	3693	7.27	0.054	0.752	12.8635	13.9259
49	control	0	0	0	0	0	0	0	0	163.4	6.76	0.055	0.878	12.2132	15.9636
50	Ndeposition	all	5	1	1	1	1	0	1	3540	6.83	0.078	1.242	10.9634	15.9231
51	Ndeposition	all	5	1	1	1	1	0	1	3663	7.47	0.066	0.963	9.47991	14.5909
52	control	0	0	0	0	0	0	0	0	191.3	7.02	0.07	1.112	8.47397	15.8857
53	microplastics	all	5	0	1	1	1	1	1	3250	7.31	0.093	1.424	10.0896	15.3118
54	microplastics	0	1	1	0	0	0	0	0	175.3	6.79	0.074	1.048	8.14882	14.1622
55	salinity	0	1	0	1	0	0	0	0	2470	7.5	0.043	0.569	9.29701	13.2326
56	surfactant	0	1	0	0	0	0	0	1	189.4	7.52	0.047	0.608	8.60606	12.9362
57	warming	0	1	0	0	0	1	0	0	166.4	6.84	0.063	0.801	10.0997	12.7143
58	microplastics	all	5	0	1	1	1	1	1	3455	7.05	0.055	0.73	14.7535	13.2727
59	drought	all	5	1	1	0	1	1	1	3403	7.15	0.054	0.687	10.4046	12.7222
60	drought	0	1	0	0	1	0	0	0	186	7.03	0.083	1.117	11.4105	13.4578
61	control	all	6	1	1	1	1	1	1	1942	6.73	0.089	1.245	10.4757	13.9888
62	surfactant	all	5	1	1	1	1	1	0	3394	7.12	0.155	2.23	10.9533	14.3871
63	Ndeposition	all	5	1	1	1	1	0	1	3268	6.92	0.059	0.785	9.89651	13.3051
64	salinity	0	1	0	1	0	0	0	0	2538	7.31	0.072	0.98	11.1565	13.6111
65	control	0	0	0	0	0	0	0	0	147	6.64	0.061	0.851	9.80506	13.9508
66	control	all	6	1	1	1	1	1	1	3702	7.36	0.078	0.999	12.2843	12.8077
67	salinity	all	5	1	0	1	1	1	1	241.8	7.39	0.06	0.766	10.6383	12.7667
68	Ndeposition	0	1	0	0	0	0	1	0	137	7.05	0.061	0.834	9.89651	13.6721
69	Ndeposition	all	5	1	1	1	1	0	1	3889	7.12	0.09	1.246	10.7399	13.8444
70	microplastics	all	5	0	1	1	1	1	1	3526	7.43	0.066	0.868	12.1014	13.1515
71	microplastics	0	1	1	0	0	0	0	0	179	7.21	0.106	1.577	11.2174	14.8774
72	salinity	all	5	1	0	1	1	1	1	223	7.13	0.061	0.811	9.87619	13.2951
73	microplastics	all	5	0	1	1	1	1	1	2945	7.19	0.065	0.948	8.02943	14.5846
74	control	all	6	1	1	1	1	1	1	3452	7.13	0.051	0.793	9.96002	15.549
75	Ndeposition	0	1	0	0	0	0	1	0	545	7.17	0.055	0.734	9.71615	13.3455
76	surfactant	0	1	0	0	0	0	0	1	238.1	7.1	0.072	0.979	8.20216	13.5972
77	salinity	all	5	1	0	1	1	1	1	185.4	7.25	0.052	0.745	7.34864	14.3269
78	Ndeposition	0	1	0	0	0	0	1	0	310.1	7.25	0.05	0.55	9.94986	11
79	warming	0	1	0	0	0	1	0	0	177	7.19	0.048	0.714	7.04381	14.875
80	microplastics	0	1	1	0	0	0	0	0	227.5	7.24	0.051	0.742	4.63565	14.549
81	surfactant	0	1	0	0	0	0	0	1	150.2	7.23	0.029	0.416	8.82198	14.3448
82	drought	0	1	0	0	1	0	0	0	174.1	7.27	0.073	1.031	14.8475	14.1233
83	Ndeposition	0	1	0	0	0	0	1	0	147.8	7.29	0.073	1.251	6.12932	17.137
84	salinity	all	5	1	0	1	1	1	1	186.2	6.92	0.233	2.953	10.9558	12.6738
85	warming	all	5	1	1	1	0	1	1	3156	6.89	0.038	0.534	8.63909	14.0526
86	control	all	6	1	1	1	1	1	1	3059	7.18	0.032	0.467	8.39522	14.5938
87	control	0	0	0	0	0	0	0	0	378.7	6.86	0.052	0.753	5.28596	14.4808
88	drought	all	5	1	1	0	1	1	1	3534	7.47	0.034	0.985	9.09633	28.9706
89	drought	0	1	0	0	1	0	0	0	173.8	6.87	0.081	1.146	7.75508	14.1481
90	drought	all	5	1	1	0	1	1	1	3401	7.18	0.044	0.645	8.75086	14.6591
91	microplastics	all	5	0	1	1	1	1	1	3108	7.41	0.042	0.592	8.35458	14.0952
92	drought	0	1	0	0	1	0	0	0	180.9	7	0.059	0.909	8.95408	15.4068
93	microplastics	all	5	0	1	1	1	1	1	3491	7.47	0.053	0.844	8.72037	15.9245
94	Ndeposition	0	1	0	0	0	0	1	0	160.8	7.28	0.057	0.917	8.24281	16.0877
95	warming	0	1	0	0	0	1	0	0	130.4	7.2	0.038	0.552	7.93798	14.5263
96	Ndeposition	all	5	1	1	1	1	0	1	1586	7.25	0.049	0.713	9.11665	14.551
97	warming	0	1	0	0	0	1	0	0	156	7.49	0.038	0.53	6.48495	13.9474
98	surfactant	0	1	0	0	0	0	0	1	139.6	7.14	0.082	2.131	6.20045	25.9878
99	salinity	all	5	1	0	1	1	1	1	202.1	7.1	0.116	1.596	9.40116	13.7586
100	salinity	0	1	0	1	0	0	0	0	2787	6.97	0.052	0.75	9.50277	14.4231
101	control	all	6	1	1	1	1	1	1	3212	6.92	0.169	2.578	7.65347	15.2544
102	surfactant	all	5	1	1	1	1	1	0	3386	6.96	0.06	0.892	12.9778	14.8667
103	control	all	6	1	1	1	1	1	1	3338	7.11	0.05	0.695	9.70599	13.9
104	surfactant	all	5	1	1	1	1	1	0	3494	7.15	0.055	0.774	9.10649	14.0727
105	salinity	all	5	1	0	1	1	1	1	246.3	7.54	0.162	2.578	10.3258	15.9136
106	salinity	all	5	1	0	1	1	1	1	199.3	7.5	0.061	0.922	10.275	15.1148
107	microplastics	0	1	1	0	0	0	0	0	185.9	6.85	0.055	0.774	8.20216	14.0727
108	microplastics	all	5	0	1	1	1	1	1	2293	7.21	0.092	1.402	10.5697	15.2391
109	warming	0	1	0	0	0	1	0	0	174.9	6.84	0.047	0.779	7.06413	16.5745
110	Ndeposition	all	5	1	1	1	1	0	1	3410	7.26	0.062	1.032	9.05569	16.6452
111	microplastics	0	1	1	0	0	0	0	0	313.7	7.36	0.094	1.302	8.7915	13.8511
112	surfactant	0	1	0	0	0	0	0	1	615.6	7.42	0.096	1.533	9.3402	15.9688
113	salinity	all	5	1	0	1	1	1	1	207.1	7.46	0.051	1.47	10.214	28.8235
114	control	0	0	0	0	0	0	0	0	227.8	6.77	0.073	1.157	9.89905	15.8493
115	warming	all	5	1	1	1	0	1	1	2712	7.18	0.1	1.45	8.61876	14.5
116	surfactant	all	5	1	1	1	1	1	0	3290	7.45	0.042	0.627	8.41554	14.9286
117	drought	0	1	0	0	1	0	0	0	247.3	7.1	0.081	1.188	10.0616	14.6667
118	surfactant	all	5	1	1	1	1	1	0	3271	6.88	0.061	0.894	22.2142	14.6557
119	warming	all	5	1	1	1	0	1	1	3578	7.13	0.05	0.715	9.19794	14.3
120	salinity	0	1	0	1	0	0	0	0	3019	7	0.06	0.905	8.72037	15.0833
121	drought	all	5	1	1	0	1	1	1	3229	7.27	0.068	0.945	10.1429	13.8971
122	microplastics	0	1	1	0	0	0	0	0	640.4	7.05	0.068	0.971	10.3969	14.2794
123	microplastics	all	5	0	1	1	1	1	1	2983	7.19	0.132	1.94	10.4376	14.697
124	drought	all	5	1	1	0	1	1	1	3054	7.31	0.043	0.618	7.38928	14.3721
125	drought	0	1	0	0	1	0	0	0	202.3	7.2	0.072	0.964	9.93969	13.3889
126	surfactant	all	5	1	1	1	1	1	0	3185	7.39	0.061	0.882	8.31393	14.459
127	microplastics	0	1	1	0	0	0	0	0	152.4	7.46	0.079	1.144	9.97018	14.481
128	control	0	0	0	0	0	0	0	0	187.4	7.12	0.133	1.957	9.0252	14.7143
129	drought	all	5	1	1	0	1	1	1	3232	7.29	0.041	0.551	8.90327	13.439
130	control	0	0	0	0	0	0	0	0	240.8	7.04	0.045	0.58	9.64503	12.8889
131	salinity	all	5	1	0	1	1	1	1	1233	6.82	0.059	0.89	10.0007	15.0847
132	surfactant	all	5	1	1	1	1	1	0	3109	7.04	0.075	1.023	9.8076	13.64
133	warming	all	5	1	1	1	0	1	1	1534	7.13	0.115	1.659	10.8135	14.4261
134	control	all	6	1	1	1	1	1	1	3339	6.93	0.087	1.274	10.966	14.6437
135	microplastics	all	5	0	1	1	1	1	1	2738	7.46	0.055	0.79	9.16746	14.3636
136	microplastics	0	1	1	0	0	0	0	0	227.3	7.12	0.084	1.265	10.7323	15.0595
137	drought	all	5	1	1	0	1	1	1	2492	7.2	0.065	0.933	10.6002	14.3538
138	surfactant	0	1	0	0	0	0	0	1	949.4	7.17	0.056	0.776	10.5189	13.8571
139	Ndeposition	all	5	1	1	1	1	0	1	3309	6.65	0.049	0.728	7.96846	14.8571
140	control	all	6	1	1	1	1	1	1	3324	7	0.051	0.712	7.91766	13.9608
